# Supplementary material for: Towards Probing Conformational States of Y2 Receptor Using Hyperpolarized 129Xe NMR
Source: Molecules. 2023 Feb 2;28(3):1424. doi: 10.3390/molecules28031424 (PMC9919357; doi:10.3390/molecules28031424)
Supplement: Supplementary file 1 [file molecules-28-01424-s001.zip]

Archive with 1 entries (1 files):
- molecules-2139581-supplementary.pdf
